# Supplementary material for: Alizarin, an Agonist of AHR Receptor, Enhances CYP1A1 Enzyme Activity and Induces Transcriptional Changes in Hepatoma Cells
Source: Molecules. 2023 Oct 31;28(21):7373. doi: 10.3390/molecules28217373 (PMC10650112; doi:10.3390/molecules28217373)
Supplement: Supplementary file 1 [file molecules-28-07373-s001.zip]

Archive with 1 entries (1 files):
- molecules-2655014-supplementary.pdf
